# Supplementary material for: The IL-33/ST2 axis is protective against acute inflammation during the course of periodontitis
Source: Nat Commun. 2024 Mar 28;15:2707. doi: 10.1038/s41467-024-46746-2 (PMC10978877; doi:10.1038/s41467-024-46746-2)
Supplement: Supplementary file 4 — Supplementary Data 1 [file 41467_2024_46746_MOESM4_ESM.xlsx]

## Sheet: Fig.1
	Supplementary Table. 1 Summary of the P-values featured in the bar graphs of the main figures.
	Fig. 1b 1st molar					Fig.1b 2nd molar				Fig.1b 3rd molar				Fig.1b Sum
	Number of families	1				Number of families	1			Number of families	1			Number of families	1
	Number of comparisons per family	5				Number of comparisons per family	5			Number of comparisons per family	5			Number of comparisons per family	5
	Alpha	0.05				Alpha	0.05			Alpha	0.05			Alpha	0.05
	Šídák's multiple comparisons test		Summary	Adjusted P Value		Šídák's multiple comparisons test		Summary	Adjusted P Value	Šídák's multiple comparisons test		Summary	Adjusted P Value	Šídák's multiple comparisons test		Summary	Adjusted P Value
	Single - Triple					Single - Triple				Single - Triple				Single - Triple
	Day1		*	0.0184		Day1		ns	0.8386	Day1		ns	0.1008	Day1		*	0.0101
	Day3		ns	0.1063		Day3		ns	0.695	Day3		*	0.0157	Day3		*	0.0124
	Day5		**	0.0013		Day5		ns	0.9994	Day5		ns	>0.9999	Day5		ns	0.0604
	Day8		****	<0.0001		Day8		**	0.0093	Day8		****	<0.0001	Day8		****	<0.0001
	Day14		****	<0.0001		Day14		*	0.0239	Day14		****	<0.0001	Day14		****	<0.0001
	Fig.1d Il6					Fig.1e Il6 GT				Fig.1e Il6 PRT				Fig.1e Il6 PRT
	Number of families	1				Number of families	1			Number of families	1			Number of families	1
	Number of comparisons per family	3				Number of comparisons per family	5			Number of comparisons per family	5			Number of comparisons per family	5
	Alpha	0.05				Alpha	0.05			Alpha	0.05			Alpha	0.05
	Tukey's multiple comparisons test		Summary	Adjusted P Value		Šídák's multiple comparisons test		Summary	Adjusted P Value	Šídák's multiple comparisons test		Summary	Adjusted P Value	Šídák's multiple comparisons test		Summary	Adjusted P Value
	GT vs. PRT		*	0.0318
	GT vs. BT		*	0.024		Lig - COnt				Lig - COnt				Lig - COnt
	PRT vs. BT		ns	0.982		Day1		****	<0.0001	Day1		***	0.0003	Day1		****	<0.0001
						Day3		ns	0.0933	Day3		ns	0.5505	Day3		ns	0.1014
						Day5		**	0.0099	Day5		****	<0.0001	Day5		ns	0.9288
						Day8		ns	0.6212	Day8		ns	0.6374	Day8		ns	>0.9999
						Day14		ns	>0.9999	Day14		ns	0.9822	Day14		ns	0.2903
	Fig.1d Tnfsf11/Tnfrsf11b					Fig.1e Tnfsf11/Tnfrsf11b GT				Fig.1e Tnfsf11/Tnfrsf11b PRT				Fig.1e Tnfsf11/Tnfrsf11b BT
	Number of families	1				Number of families	1			Number of families	1			Number of families	1
	Number of comparisons per family	3				Number of comparisons per family	5			Number of comparisons per family	5			Number of comparisons per family	5
	Alpha	0.05				Alpha	0.05			Alpha	0.05			Alpha	0.05
	Tukey's multiple comparisons test		Summary	Adjusted P Value		Šídák's multiple comparisons test		Summary	Adjusted P Value	Šídák's multiple comparisons test		Summary	Adjusted P Value	Šídák's multiple comparisons test		Summary	Adjusted P Value
	GT vs. PRT		ns	0.2763
	GT vs. BT		ns	0.258		Lig - COnt				Lig - COnt				Lig - COnt
	PRT vs. BT		ns	0.9833		Day1		****	<0.0001	Day1		****	<0.0001	Day1		****	<0.0001
						Day3		ns	0.3596	Day3		****	<0.0001	Day3		**	0.0097
						Day5		ns	0.1898	Day5		****	<0.0001	Day5		ns	0.1973
						Day8		ns	0.6851	Day8		***	0.0003	Day8		ns	0.9032
						Day14		ns	0.9984	Day14		ns	0.2577	Day14		ns	0.9899

## Sheet: Fig. 2
	Supplementary Table. 1 Summary of the P-values featured in the bar graphs of the main figures.
	Fig. 2c GT				Fig.2c PRT
	Number of families	1			Number of families	1
	Number of comparisons per family	6			Number of comparisons per family	6
	Alpha	0.05			Alpha	0.05
	Tukey's multiple comparisons test		Summary	Adjusted P Value	Tukey's multiple comparisons test		Summary	Adjusted P Value
	CD45neg vs. CD45+CD3e+		ns	0.3611	CD45neg vs. CD45+CD3e+		*	0.015
	CD45neg vs. CD45+CD19+		ns	0.5135	CD45neg vs. CD45+CD19+		ns	0.4891
	CD45neg vs. CD45+CD11b+		ns	0.1678	CD45neg vs. CD45+CD11b+		ns	0.9551
	CD45+CD3e+ vs. CD45+CD19+		ns	0.9885	CD45+CD3e+ vs. CD45+CD19+		ns	0.118
	CD45+CD3e+ vs. CD45+CD11b+		*	0.0148	CD45+CD3e+ vs. CD45+CD11b+		**	0.0078
	CD45+CD19+ vs. CD45+CD11b+		*	0.0226	CD45+CD19+ vs. CD45+CD11b+		ns	0.2677
	Fig.2f GT				Fig.2f PRT
	Number of families	1			Number of families	1
	Number of comparisons per family	6			Number of comparisons per family	6
	Alpha	0.05			Alpha	0.05
	Tukey's multiple comparisons test		Summary	Adjusted P Value	Tukey's multiple comparisons test		Summary	Adjusted P Value
	CD45neg vs. CD45+CD3e+		ns	0.7276	CD45neg vs. CD45+CD3e+		ns	0.1369
	CD45neg vs. CD45+CD19+		ns	0.954	CD45neg vs. CD45+CD19+		ns	0.9997
	CD45neg vs. CD45+CD11b+		ns	0.7636	CD45neg vs. CD45+CD11b+		ns	0.9444
	CD45+CD3e+ vs. CD45+CD19+		ns	0.4495	CD45+CD3e+ vs. CD45+CD19+		ns	0.1208
	CD45+CD3e+ vs. CD45+CD11b+		ns	0.2539	CD45+CD3e+ vs. CD45+CD11b+		ns	0.2857
	CD45+CD19+ vs. CD45+CD11b+		ns	0.9636	CD45+CD19+ vs. CD45+CD11b+		ns	0.9169
					Fig.2h
					Number of families	1
					Number of comparisons per family	6
					Alpha	0.05
					Tukey's multiple comparisons test		Summary	Adjusted P Value
					CD45neg vs. CD45+CD3e+		****	<0.0001
					CD45neg vs. CD45+CD19+		ns	0.9915
					CD45neg vs. CD45+CD11b+		ns	0.4043
					CD45+CD3e+ vs. CD45+CD19+		****	<0.0001
					CD45+CD3e+ vs. CD45+CD11b+		****	<0.0001
					CD45+CD19+ vs. CD45+CD11b+		ns	0.5484
					Fig.2j
					Number of families	1
					Number of comparisons per family	6
					Alpha	0.05
					Tukey's multiple comparisons test		Summary	Adjusted P Value
					CD45neg vs. CD45+CD3e+		ns	0.0869
					CD45neg vs. CD45+CD19+		ns	0.0783
					CD45neg vs. CD45+CD11b+		ns	0.9348
					CD45+CD3e+ vs. CD45+CD19+		ns	0.9998
					CD45+CD3e+ vs. CD45+CD11b+		ns	0.195
					CD45+CD19+ vs. CD45+CD11b+		ns	0.1764

## Sheet: Fig. 3
	Supplementary Table. 1 Summary of the P-values featured in the bar graphs of the main figures.
	Fig. 3c					Fig. 3d GT				Fig. 3d PRT				Fig. 3d PRT
	Number of families	1				Number of families	1			Number of families	1			Number of families	1
	Number of comparisons per family	3				Number of comparisons per family	5			Number of comparisons per family	5			Number of comparisons per family	5
	Alpha	0.05				Alpha	0.05			Alpha	0.05			Alpha	0.05
	Tukey's multiple comparisons test		Summary	Adjusted P Value		Šídák's multiple comparisons test		Summary	Adjusted P Value	Šídák's multiple comparisons test		Summary	Adjusted P Value	Šídák's multiple comparisons test		Summary	Adjusted P Value
	GT vs. PRT		***	0.0002
	GT vs. BT		****	<0.0001		Lig - COnt				Lig - COnt				Lig - COnt
	PRT vs. BT		ns	0.5696		Day1		****	<0.0001	Day1		****	<0.0001	Day1		****	<0.0001
						Day3		****	<0.0001	Day3		***	0.0001	Day3		****	<0.0001
						Day5		ns	0.1021	Day5		*	0.0397	Day5		ns	0.4702
						Day8		**	0.0079	Day8		*	0.0421	Day8		ns	0.4428
						Day14		ns	0.5049	Day14		ns	0.3673	Day14		ns	0.9995
	Fig. 3e					Fig. 3f GT				Fig. 3f PRT				Fig. 3f PRT
	Number of families	1				Number of families	1			Number of families	1			Number of families	1
	Number of comparisons per family	3				Number of comparisons per family	5			Number of comparisons per family	5			Number of comparisons per family	5
	Alpha	0.05				Alpha	0.05			Alpha	0.05			Alpha	0.05
	Tukey's multiple comparisons test		Summary	Adjusted P Value		Šídák's multiple comparisons test		Summary	Adjusted P Value	Šídák's multiple comparisons test		Summary	Adjusted P Value	Šídák's multiple comparisons test		Summary	Adjusted P Value
	GT vs. PRT		ns	0.19
	GT vs. BT		***	0.0009		Lig - COnt				Lig - COnt				Lig - COnt
	PRT vs. BT		*	0.0137		Day1		****	<0.0001	Day1		****	<0.0001	Day1		****	<0.0001
						Day3		***	0.0001	Day3		****	<0.0001	Day3		ns	0.3695
						Day5		ns	0.1033	Day5		**	0.0097	Day5		ns	>0.9999
						Day8		*	0.0405	Day8		***	0.0005	Day8		ns	0.7862
						Day14		ns	0.4449	Day14		ns	0.0766	Day14		ns	0.2137
	Fig. 3g					Fig. 3h GT				Fig. 3h PRT				Fig. 3h PRT
	Number of families	1				Number of families	1			Number of families	1			Number of families	1
	Number of comparisons per family	3				Number of comparisons per family	5			Number of comparisons per family	5			Number of comparisons per family	5
	Alpha	0.05				Alpha	0.05			Alpha	0.05			Alpha	0.05
	Tukey's multiple comparisons test		Summary	Adjusted P Value		Šídák's multiple comparisons test		Summary	Adjusted P Value	Šídák's multiple comparisons test		Summary	Adjusted P Value	Šídák's multiple comparisons test		Summary	Adjusted P Value
	GT vs. PRT		****	<0.0001
	GT vs. BT		****	<0.0001		Lig - COnt				Lig - COnt				Lig - COnt
	PRT vs. BT		ns	0.9975		Day1		***	0.0003	Day1		ns	0.7817	Day1		***	0.0002
						Day3		****	<0.0001	Day3		ns	0.6436	Day3		ns	0.2085
						Day5		ns	0.0957	Day5		ns	0.2338	Day5		**	0.0029
						Day8		ns	0.9033	Day8		*	0.0106	Day8		ns	0.7511
						Day14		ns	0.9914	Day14		ns	0.061	Day14		ns	0.5809

## Sheet: Fig. 4
	Supplementary Table. 1 Summary of the P-values featured in the bar graphs of the main figures.
	Fig. 4e GT
	Number of families	1
	Number of comparisons per family	5
	Alpha	0.05
	Dunnett's multiple comparisons test		Summary	Adjusted P Value
	CD45- vs. CD45-Epcam+		ns	>0.9999
	CD45- vs. CD45-Epcam-CD31+		ns	0.2746
	CD45- vs. CD45-Epcam-CD31-Sca-1+		ns	0.3467
	CD45- vs. CD45-Epcam-CD31-Sca-1-Thy-1.2+		ns	0.9983
	CD45- vs. CD45-Epcam-CD31-Sca-1-Thy-1.2-		ns	0.5835
	Fig. 4e PRT
	Number of families	1
	Number of comparisons per family	5
	Alpha	0.05
	Dunnett's multiple comparisons test		Summary	Adjusted P Value
	CD45- vs. Epcam+		ns	>0.9999
	CD45- vs. Epcam-CD31+		ns	0.9372
	CD45- vs. Epcam-CD31-Sca-1+		*	0.0275
	CD45- vs. Epcam-CD31-Sca-1-Thy-1.2+		ns	0.7085
	CD45- vs. Epcam-CD31-Sca-1-Thy-1.2-		ns	0.9999
	Fig. 4f GT
	Number of families	1
	Number of comparisons per family	5
	Alpha	0.05
	Dunnett's multiple comparisons test		Summary	Adjusted P Value
	CD45- vs. CD45-Epcam+		ns	0.9915
	CD45- vs. CD45-Epcam-CD31+		ns	0.9971
	CD45- vs. CD45-Epcam-CD31-Sca-1+		ns	0.0523
	CD45- vs. CD45-Epcam-CD31-Sca-1-Thy-1.2+		ns	0.897
	CD45- vs. CD45-Epcam-CD31-Sca-1-Thy-1.2-		ns	0.6025
	Fig. 4f PRT
	Number of families	1
	Number of comparisons per family	5
	Alpha	0.05
	Dunnett's multiple comparisons test		Summary	Adjusted P Value
	CD45- vs. Epcam+		***	0.0001
	CD45- vs. Epcam-CD31+		ns	0.2657
	CD45- vs. Epcam-CD31-Sca-1+		ns	0.1477
	CD45- vs. Epcam-CD31-Sca-1-Thy-1.2+		ns	0.9996
	CD45- vs. Epcam-CD31-Sca-1-Thy-1.2-		ns	0.6195

## Sheet: Fig. 5
	Supplementary Table. 1 Summary of the P-values featured in the bar graphs of the main figures.
	Fig. 5b					Fig. 5e Tnfsf11/Tnfrsf11b GT				Fig. 5e Tnfsf11/Tnfrsf11b PRT
	Number of families	3				Number of families	2			Number of families	2
	Number of comparisons per family	2				Number of comparisons per family	2			Number of comparisons per family	2
	Alpha	0.05				Alpha	0.05			Alpha	0.05
	Dunnett's multiple comparisons test		Summary	Adjusted P Value		Dunnett's multiple comparisons test		Summary	Adjusted P Value	Dunnett's multiple comparisons test		Summary	Adjusted P Value
	Day5					day5LIg				day5LIg
	WT vs. IL33 KO		ns	0.0666		ST2 vs. WT		ns	0.3756	ST2 vs. WT		ns	0.5333
	WT vs. ST2 KO		ns	0.1778		33 vs. WT		ns	0.7811	33 vs. WT		ns	0.0542
	Day8					day8lig				day8lig
	WT vs. IL33 KO		****	<0.0001		ST2 vs. WT		ns	0.8003	ST2 vs. WT		ns	0.9536
	WT vs. ST2 KO		****	<0.0001		33 vs. WT		ns	0.692	33 vs. WT		ns	0.6816
	Day14
	WT vs. IL33 KO		ns	0.7388
	WT vs. ST2 KO		ns	0.0991
	Fig. 5d Osteoclast Number/bone surface					Fig. 5f Il6 GT				Fig. 5f Il6 PRT
	Number of families	3				Number of families	2			Number of families	2
	Number of comparisons per family	2				Number of comparisons per family	2			Number of comparisons per family	2
	Alpha	0.05				Alpha	0.05			Alpha	0.05
	Dunnett's multiple comparisons test		Summary	Adjusted P Value		Dunnett's multiple comparisons test		Summary	Adjusted P Value	Dunnett's multiple comparisons test		Summary	Adjusted P Value
	Control					day5LIg				day5LIg
	WT vs. IL33KO		ns	0.4419		ST2 vs. WT		**	0.0088	ST2 vs. WT		****	<0.0001
	WT vs. ST2KO		ns	0.7526		33 vs. WT		***	0.0007	33 vs. WT		**	0.0013
	Day5					day8lig				day8lig
	WT vs. IL33KO		ns	0.9596		ST2 vs. WT		ns	0.0903	ST2 vs. WT		***	0.0001
	WT vs. ST2KO		ns	0.6962		33 vs. WT		ns	0.7445	33 vs. WT		ns	0.1603
	Day8
	WT vs. IL33KO		ns	0.6622
	WT vs. ST2KO		ns	0.473
	Fig. 5d Eroded Surface
	Number of families	3
	Number of comparisons per family	2
	Alpha	0.05
	Dunnett's multiple comparisons test		Summary	Adjusted P Value
	Control
	WT vs. IL33KO		ns	0.9069
	WT vs. ST2KO		ns	0.7901
	Day5
	WT vs. IL33KO		***	0.0002
	WT vs. ST2KO		***	0.0003
	Day8
	WT vs. IL33KO		**	0.0015
	WT vs. ST2KO		***	0.0004

## Sheet: Fig. 6
	Supplementary Table. 1 Summary of the P-values featured in the bar graphs of the main figures.
	Fig. 6b GT number		Fig. 6b PRT number
	Column B	Ligature	Column B	Ligature
	vs.	vs.	vs.	vs.
	Column A	Control	Column A	Control
	Unpaired t test with Welch's correction		Unpaired t test with Welch's correction
	P value	0.0027	P value	0.1792
	P value summary	**	P value summary	ns
	Significantly different (P < 0.05)?	Yes	Significantly different (P < 0.05)?	No
	Fig. 6b GT percentage		Fig. 6b PRT percentage
	Column B	Ligature	Column B	Ligature
	vs.	vs.	vs.	vs.
	Column A	Control	Column A	Control
	Unpaired t test with Welch's correction		Unpaired t test with Welch's correction
	P value	0.1795	P value	0.0138
	P value summary	ns	P value summary	*
	Significantly different (P < 0.05)?	No	Significantly different (P < 0.05)?	Yes
	Fig. 6e M1/M2 ratio GT
	Number of families	1
	Number of comparisons per family	2
	Alpha	0.05
	Dunnett's multiple comparisons test		Summary	Adjusted P Value
	WT vs. ST2KO		**	0.005
	WT vs. 33KO		*	0.0461
	Fig. 6e M1/M2 ratio PRT
	Number of families	1
	Number of comparisons per family	2
	Alpha	0.05
	Dunnett's multiple comparisons test		Summary	Adjusted P Value
	WT vs. ST2KO		**	0.0067
	WT vs. 33KO		*	0.0243
	Fig. 6g
	Number of families	1
	Number of comparisons per family	120
	Alpha	0.05
	Šídák's multiple comparisons test		Summary	Adjusted P Value
	M0 cont:WT vs. M0 cont:KO		ns	>0.9999
	M0 cont:WT vs. M0 IL-33:WT		ns	>0.9999
	M0 cont:WT vs. M0 IL-33:KO		ns	>0.9999
	M0 IL-33:WT vs. M0 IL-33:KO		ns	>0.9999
	M1 cont:WT vs. M1 cont:KO		ns	>0.9999
	M1 cont:WT vs. M1 IL-33:WT		ns	>0.9999
	M1 cont:WT vs. M1 IL-33:KO		ns	>0.9999
	M1 IL-33:WT vs. M1 IL-33:KO		ns	>0.9999
	M2a cont:WT vs. M2a cont:KO		ns	>0.9999
	M2a cont:WT vs. M2a IL-33:WT		****	<0.0001
	M2a cont:WT vs. M2a IL-33:KO		ns	>0.9999
	M2a IL-33:WT vs. M2a IL-33:KO		****	<0.0001
	M2c cont:WT vs. M2c cont:KO		ns	>0.9999
	M2c cont:WT vs. M2c IL-33:WT		ns	>0.9999
	M2c cont:WT vs. M2c IL-33:KO		ns	>0.9999
	M2c IL-33:WT vs. M2c IL-33:KO		ns	>0.9999
