# Supplementary material for: The IL-33/ST2 axis is protective against acute inflammation during the course of periodontitis
Source: Nat Commun. 2024 Mar 28;15:2707. doi: 10.1038/s41467-024-46746-2 (PMC10978877; doi:10.1038/s41467-024-46746-2)
Supplement: Supplementary file 5 — Supplementary Data 2 [file 41467_2024_46746_MOESM5_ESM.xlsx]

## Sheet: Sup.Fig. 1
	Supplementary Table. 2 Summary of the P-values featured in the bar graphs of the supplementary figures.
	Sup.Fig. 1c osteoclast number				Sup.Fig. 1c bone surface length
	Compare each cell mean with the other cell mean in that row				Compare each cell mean with the other cell mean in that row
	Number of families	1			Number of families	1
	Number of comparisons per family	6			Number of comparisons per family	6
	Alpha	0.05			Alpha	0.05
	Šídák's multiple comparisons test		Summary	Adjusted P Value	Šídák's multiple comparisons test		Summary	Adjusted P Value
	New - Classic				New - Classic
	Control		ns	0.9667	Control		ns	0.9974
	Day1		ns	0.1033	Day1		ns	0.9978
	Day3		ns	0.0821	Day3		****	<0.0001
	Day5		ns	0.54	Day5		**	0.0043
	Day8		ns	0.288	Day8		ns	0.9938
	Day14		ns	0.9667	Day14		*	0.0223
	Sup.Fig. 1c osteoclast number/bone surface
	Compare each cell mean with the other cell mean in that row
	Number of families	1
	Number of comparisons per family	6
	Alpha	0.05
	Šídák's multiple comparisons test		Summary	Adjusted P Value
	New - Classic
	Control		ns	0.9896
	Day 1		ns	0.227
	Day 3		ns	0.978
	Day 5		ns	0.9968
	Day 8		ns	0.11
	Day 14		ns	0.405

## Sheet: Sup.Fig. 2
	Supplementary Table. 2 Summary of the P-values featured in the bar graphs of the supplementary figures.
	Sup.Fig. 2b
	Number of families	1
	Number of comparisons per family	5
	Alpha	0.05
	Dunnett's multiple comparisons test		Summary	Adjusted P Value
	Control1 vs. Day1		ns	0.1829
	Control1 vs. Day3		***	0.0003
	Control1 vs. Day5		****	<0.0001
	Control1 vs. Day8		****	<0.0001
	Control1 vs. Day14		*	0.0193

## Sheet: Sup Fig.3
	Supplementary Table. 2 Summary of the P-values featured in the bar graphs of the supplementary figures.
	Sup.Fig. 3b GT				Sup.Fig. 3b PRT				Sup.Fig. 3b BT
	Number of families	1			Number of families	1			Number of families	1
	Number of comparisons per family	2			Number of comparisons per family	2			Number of comparisons per family	2
	Alpha	0.05			Alpha	0.05			Alpha	0.05
	Šídák's multiple comparisons test		Summary	Adjusted P Value	Šídák's multiple comparisons test		Summary	Adjusted P Value	Šídák's multiple comparisons test		Summary	Adjusted P Value
	Triple - Single				Triple - Single				Triple - Single
	Cont		**	0.0023	Cont		*	0.0355	Cont		***	0.0007
	Lig		****	<0.0001	Lig		***	0.0002	Lig		****	<0.0001
	Sup.Fig. 3c Krt5				Sup.Fig. 3c Dsc2
	Number of families	1			Number of families	1
	Number of comparisons per family	3			Number of comparisons per family	3
	Alpha	0.05			Alpha	0.05
	Tukey's multiple comparisons test		Summary	Adjusted P Value	Tukey's multiple comparisons test		Summary	Adjusted P Value
	GT vs. PRT		ns	0.5454	GT vs. PRT		**	0.0031
	GT vs. BT		*	0.012	GT vs. BT		***	0.0004
	PRT vs. BT		ns	0.0645	PRT vs. BT		ns	0.2776
	Sup.Fig. 3c Postn				Sup.Fig. 3c Aspn
	Number of families	1			Number of families	1
	Number of comparisons per family	3			Number of comparisons per family	3
	Alpha	0.05			Alpha	0.05
	Tukey's multiple comparisons test		Summary	Adjusted P Value	Tukey's multiple comparisons test		Summary	Adjusted P Value
	GT vs. PRT		ns	0.6101	GT vs. PRT		****	<0.0001
	GT vs. BT		ns	0.5931	GT vs. BT		ns	0.2974
	PRT vs. BT		ns	0.1733	PRT vs. BT		***	0.0004
	Sup.Fig. 3c Sp7				Sup.Fig. 3c Bglap
	Number of families	1			Number of families	1
	Number of comparisons per family	3			Number of comparisons per family	3
	Alpha	0.05			Alpha	0.05
	Tukey's multiple comparisons test		Summary	Adjusted P Value	Tukey's multiple comparisons test		Summary	Adjusted P Value
	GT vs. PRT		*	0.0479	GT vs. PRT		ns	0.8891
	GT vs. BT		*	0.0365	GT vs. BT		*	0.0135
	PRT vs. BT		ns	0.9834	PRT vs. BT		*	0.0276

## Sheet: Sup Fig.4 
	Supplementary Table. 2 Summary of the P-values featured in the bar graphs of the supplementary figures.
	Sup.Fig. 4a Il1b					Sup.Fig. 4c Il1b GT				Sup.Fig. 4c Il1b PRT				Sup.Fig. 4c Il1b BT
	Number of families	1				Number of families	1			Number of families	1			Number of families	1
	Number of comparisons per family	3				Number of comparisons per family	5			Number of comparisons per family	5			Number of comparisons per family	5
	Alpha	0.05				Alpha	0.05			Alpha	0.05			Alpha	0.05
	Tukey's multiple comparisons test		Summary	Adjusted P Value		Šídák's multiple comparisons test		Summary	Adjusted P Value	Šídák's multiple comparisons test		Summary	Adjusted P Value	Šídák's multiple comparisons test		Summary	Adjusted P Value
	GT vs. PRT		***	0.0009
	GT vs. BT		*	0.0127		Lig - COnt				Lig - COnt				Lig - COnt
	PRT vs. BT		ns	0.1915		Day1		****	<0.0001	Day1		*	0.0185	Day1		****	<0.0001
	Sup.Fig. 4a Tnf					Day3		**	0.0036	Day3		ns	0.7559	Day3		ns	0.3741
	Number of families	1				Day5		*	0.0215	Day5		ns	0.433	Day5		ns	0.6939
	Number of comparisons per family	3				Day8		*	0.0423	Day8		ns	0.3282	Day8		ns	0.8103
	Alpha	0.05				Day14		ns	0.5095	Day14		*	0.0228	Day14		ns	0.9951
						Sup.Fig. 4c Tnf GT				Sup.Fig. 4c Tnf PRT				Sup.Fig. 4c Tnf BT
	Tukey's multiple comparisons test		Summary	Adjusted P Value		Number of families	1			Number of families	1			Number of families	1
	GT vs. PRT		ns	0.0947		Number of comparisons per family	5			Number of comparisons per family	5			Number of comparisons per family	5
	GT vs. BT		ns	0.0662		Alpha	0.05			Alpha	0.05			Alpha	0.05
	PRT vs. BT		ns	0.9988
	Sup.Fig. 4a Il17a					Šídák's multiple comparisons test		Summary	Adjusted P Value	Šídák's multiple comparisons test		Summary	Adjusted P Value	Šídák's multiple comparisons test		Summary	Adjusted P Value
	Number of families	1
	Number of comparisons per family	3				Lig - COnt				Lig - COnt				Lig - COnt
	Alpha	0.05				Day1		**	0.0051	Day1		ns	0.4244	Day1		****	<0.0001
						Day3		ns	0.115	Day3		ns	0.639	Day3		ns	0.7828
	Tukey's multiple comparisons test		Summary	Adjusted P Value		Day5		ns	0.9759	Day5		ns	0.9988	Day5		ns	0.4141
	GT vs. PRT		ns	0.5161		Day8		ns	0.3752	Day8		ns	0.9949	Day8		ns	0.6194
	GT vs. BT		ns	0.3764		Day14		ns	0.9931	Day14		ns	0.9981	Day14		ns	0.9889
	PRT vs. BT		ns	0.9841		Sup.Fig. 4c Il17a GT				Sup.Fig. 4c Il17a PRT				Sup.Fig. 4c Il17a BT
						Number of families	1			Number of families	1			Number of families	1
						Number of comparisons per family	5			Number of comparisons per family	5			Number of comparisons per family	5
						Alpha	0.05			Alpha	0.05			Alpha	0.05
	Sup.Fig. 4b Tnfsf11
	Number of families	1				Šídák's multiple comparisons test		Summary	Adjusted P Value	Šídák's multiple comparisons test		Summary	Adjusted P Value	Šídák's multiple comparisons test		Summary	Adjusted P Value
	Number of comparisons per family	3
	Alpha	0.05				Lig - COnt				Lig - COnt				Lig - COnt
						Day1		**	0.0014	Day1		ns	0.7873	Day1		****	<0.0001
	Tukey's multiple comparisons test		Summary	Adjusted P Value		Day3		**	0.001	Day3		ns	0.8157	Day3		ns	0.3943
	GT vs. PRT		****	<0.0001		Day5		*	0.0162	Day5		ns	0.9989	Day5		ns	0.9878
	GT vs. BT		****	<0.0001		Day8		**	0.0047	Day8		ns	0.2407	Day8		ns	0.8647
	PRT vs. BT		*	0.0141		Day14		ns	0.384	Day14		***	0.0004	Day14		**	0.0023
	Sup.Fig. 4b Tnfrsf11
	Number of families	1
	Number of comparisons per family	3
	Alpha	0.05				Sup.Fig. 4e Tnfsf11 GT				Sup.Fig. 4e Tnfsf11 PRT				Sup.Fig. 4e Tnfsf11 BT
						Number of families	1			Number of families	1			Number of families	1
	Tukey's multiple comparisons test		Summary	Adjusted P Value		Number of comparisons per family	5			Number of comparisons per family	5			Number of comparisons per family	5
	GT vs. PRT		****	<0.0001		Alpha	0.05			Alpha	0.05			Alpha	0.05
	GT vs. BT		***	0.0006
	PRT vs. BT		ns	0.2		Šídák's multiple comparisons test		Summary	Adjusted P Value	Šídák's multiple comparisons test		Summary	Adjusted P Value	Šídák's multiple comparisons test		Summary	Adjusted P Value
						Lig - COnt				Lig - COnt				Lig - COnt
						Day1		****	<0.0001	Day1		***	0.0006	Day1		****	<0.0001
	Sup.Fig. 4c Il10					Day3		****	<0.0001	Day3		ns	0.1886	Day3		**	0.0082
	Number of families	1				Day5		****	<0.0001	Day5		****	<0.0001	Day5		ns	0.8004
	Number of comparisons per family	3				Day8		****	<0.0001	Day8		**	0.008	Day8		ns	0.9398
	Alpha	0.05				Day14		ns	0.6397	Day14		ns	0.5099	Day14		ns	0.9604
						Sup.Fig. 4e Tnfrsf11b GT				Sup.Fig. 4e Tnfrsf11b PRT				Sup.Fig. 4e Tnfrsf11b BT
	Tukey's multiple comparisons test		Summary	Adjusted P Value		Number of families	1			Number of families	1			Number of families	1
	GT vs. PRT		*	0.0271		Number of comparisons per family	5			Number of comparisons per family	5			Number of comparisons per family	5
	GT vs. BT		ns	0.5439		Alpha	0.05			Alpha	0.05			Alpha	0.05
	PRT vs. BT		ns	0.1456
						Šídák's multiple comparisons test		Summary	Adjusted P Value	Šídák's multiple comparisons test		Summary	Adjusted P Value	Šídák's multiple comparisons test		Summary	Adjusted P Value
						Lig - COnt				Lig - COnt				Lig - COnt
						Day1		ns	0.9961	Day1		ns	0.9482	Day1		ns	0.2055
						Day3		ns	0.0709	Day3		ns	0.2388	Day3		ns	0.5268
						Day5		ns	0.1721	Day5		ns	0.9211	Day5		ns	0.1278
						Day8		**	0.001	Day8		ns	0.2016	Day8		**	0.0014
						Day14		*	0.016	Day14		ns	0.1574	Day14		ns	0.3128
						Sup.Fig. 4e Il10 GT				Sup.Fig. 4e Il10 PRT				Sup.Fig. 4e Il10 BT
						Number of families	1			Number of families	1			Number of families	1
						Number of comparisons per family	45			Number of comparisons per family	45			Number of comparisons per family	45
						Alpha	0.05			Alpha	0.05			Alpha	0.05
						Tukey's multiple comparisons test		Summary	Adjusted P Value	Tukey's multiple comparisons test		Summary	Adjusted P Value	Tukey's multiple comparisons test		Summary	Adjusted P Value
						Day1:Lig vs. Day1:COnt		ns	0.8893	Day1:Lig vs. Day1:COnt		ns	>0.9999	Day1:Lig vs. Day1:COnt		****	<0.0001
						Day5:Lig vs. Day5:COnt		*	0.0404	Day5:Lig vs. Day5:COnt		*	0.049	Day5:Lig vs. Day5:COnt		ns	0.9364
						Day8:COnt vs. Day5:COnt		ns	>0.9999	Day8:COnt vs. Day5:COnt		ns	>0.9999	Day8:COnt vs. Day5:COnt		****	<0.0001
						Day14:COnt vs. Day5:COnt		ns	>0.9999	Day14:COnt vs. Day5:COnt		ns	>0.9999	Day14:COnt vs. Day5:COnt		****	<0.0001
						Day8:Lig vs. Day5:Lig		ns	>0.9999	Day8:Lig vs. Day5:Lig		ns	0.5215	Day8:Lig vs. Day5:Lig		***	0.0005
						Day14:Lig vs. Day5:Lig		ns	0.1885	Day14:Lig vs. Day5:Lig		ns	0.895	Day14:Lig vs. Day5:Lig		****	<0.0001
						Day8:Lig vs. Day8:COnt		*	0.0314	Day8:Lig vs. Day8:COnt		ns	0.9185	Day8:Lig vs. Day8:COnt		ns	0.1028

## Sheet: Fig6
	Supplementary Table. 2 Summary of the P-values featured in the bar graphs of the supplementary figures.
	Sup.Fig. 6b
	Number of families	1
	Number of comparisons per family	5
	Alpha	0.05
	Dunnett's multiple comparisons test		Summary	Adjusted P Value
	Control1 vs. Day1		**	0.0042
	Control1 vs. Day3		***	0.0002
	Control1 vs. Day5		****	<0.0001
	Control1 vs. Day8		****	<0.0001
	Control1 vs. Day14		**	0.0046
	Sup.Fig. 6d G				Sup.Fig. 6d P
	Number of families	1			Number of families	1
	Number of comparisons per family	5			Number of comparisons per family	5
	Alpha	0.05			Alpha	0.05
	Dunnett's multiple comparisons test		Summary	Adjusted P Value	Dunnett's multiple comparisons test		Summary	Adjusted P Value
	Control1 vs. Day1		ns	0.3547	Control1 vs. Day1		*	0.0157
	Control1 vs. Day3		ns	0.3625	Control1 vs. Day3		**	0.0023
	Control1 vs. Day5		ns	0.174	Control1 vs. Day5		****	<0.0001
	Control1 vs. Day8		**	0.0028	Control1 vs. Day8		ns	0.0615
	Control1 vs. Day14		**	0.0032	Control1 vs. Day14		**	0.0058

## Sheet: Sup Fig.7
	Supplementary Table. 2 Summary of the P-values featured in the bar graphs of the supplementary figures.
	Sup.Fig. 7a
	Column B	Ligature	Column B	Ligature	Column B	Ligature	Column B	Ligature	Column B	Ligature	Column B	Ligature
	vs.	vs.	vs.	vs.	vs.	vs.	vs.	vs.	vs.	vs.	vs.	vs.
	Column A	Control	Column A	Control	Column A	Control	Column A	Control	Column A	Control	Column A	Control
	Unpaired t test with Welch's correction		Unpaired t test with Welch's correction		Unpaired t test with Welch's correction		Unpaired t test with Welch's correction		Unpaired t test with Welch's correction		Unpaired t test with Welch's correction
	P value	<0.0001	P value	<0.0001	P value	0.0025	P value	0.0025	P value	0.0033	P value	0.0033
	P value summary	****	P value summary	****	P value summary	**	P value summary	**	P value summary	**	P value summary	**
	Sup.Fig. 7b
	Column B	Ligature	Column B	Ligature	Column B	Ligature	Column B	Ligature	Column B	Ligature	Column B	Ligature
	vs.	vs.	vs.	vs.	vs.	vs.	vs.	vs.	vs.	vs.	vs.	vs.
	Column A	Control	Column A	Control	Column A	Control	Column A	Control	Column A	Control	Column A	Control
	Unpaired t test with Welch's correction		Unpaired t test with Welch's correction		Unpaired t test with Welch's correction		Unpaired t test with Welch's correction		Unpaired t test with Welch's correction		Unpaired t test with Welch's correction
	P value	0.001	P value	0.001	P value	0.0179	P value	0.0179	P value	0.0009	P value	0.0009
	P value summary	***	P value summary	***	P value summary	*	P value summary	*	P value summary	***	P value summary	***
	Sup.Fig. 7c
	Column B	Ligature	Column B	Ligature	Column B	Ligature	Column B	Ligature	Column B	Ligature	Column B	Ligature
	vs.	vs.	vs.	vs.	vs.	vs.	vs.	vs.	vs.	vs.	vs.	vs.
	Column A	Control	Column A	Control	Column A	Control	Column A	Control	Column A	Control	Column A	Control
	Unpaired t test with Welch's correction		Unpaired t test with Welch's correction		Unpaired t test with Welch's correction		Unpaired t test with Welch's correction		Unpaired t test with Welch's correction		Unpaired t test with Welch's correction
	P value	<0.0001	P value	<0.0001	P value	<0.0001	P value	<0.0001	P value	<0.0001	P value	<0.0001
	P value summary	****	P value summary	****	P value summary	****	P value summary	****	P value summary	****	P value summary	****
	Sup.Fig. 7d
	Column B	Ligature	Column B	Ligature	Column B	Ligature	Column B	Ligature	Column B	Ligature	Column B	Ligature
	vs.	vs.	vs.	vs.	vs.	vs.	vs.	vs.	vs.	vs.	vs.	vs.
	Column A	Control	Column A	Control	Column A	Control	Column A	Control	Column A	Control	Column A	Control
	Unpaired t test with Welch's correction		Unpaired t test with Welch's correction		Unpaired t test with Welch's correction		Unpaired t test with Welch's correction		Unpaired t test with Welch's correction		Unpaired t test with Welch's correction
	P value	<0.0001	P value	<0.0001	P value	0.4316	P value	0.4041	P value	0.0012	P value	0.0012
	P value summary	****	P value summary	****	P value summary	ns	P value summary	ns	P value summary	**	P value summary	**
	Sup.Fig. 7e
	Column B	Ligature	Column B	Ligature	Column B	Ligature	Column B	Ligature	Column B	Ligature	Column B	Ligature
	vs.	vs.	vs.	vs.	vs.	vs.	vs.	vs.	vs.	vs.	vs.	vs.
	Column A	Control	Column A	Control	Column A	Control	Column A	Control	Column A	Control	Column A	Control
	Unpaired t test with Welch's correction		Unpaired t test with Welch's correction		Unpaired t test with Welch's correction		Unpaired t test with Welch's correction		Unpaired t test with Welch's correction		Unpaired t test with Welch's correction
	P value	0.0003	P value	0.0003	P value	0.5716	P value	0.5707	P value	<0.0001	P value	<0.0001
	P value summary	***	P value summary	***	P value summary	ns	P value summary	ns	P value summary	****	P value summary	****
	Sup.Fig. 7f
	Column B	Ligature	Column B	Ligature	Column B	Ligature	Column B	Ligature	Column B	Ligature	Column B	Ligature
	vs.	vs.	vs.	vs.	vs.	vs.	vs.	vs.	vs.	vs.	vs.	vs.
	Column A	Control	Column A	Control	Column A	Control	Column A	Control	Column A	Control	Column A	Control
	Unpaired t test with Welch's correction		Unpaired t test with Welch's correction		Unpaired t test with Welch's correction		Unpaired t test with Welch's correction		Unpaired t test with Welch's correction		Unpaired t test with Welch's correction
	P value	<0.0001	P value	<0.0001	P value	0.0025	P value	0.0025	P value	0.0033	P value	0.0033
	P value summary	****	P value summary	****	P value summary	**	P value summary	**	P value summary	**	P value summary	**

## Sheet: Sup Fig.8 
	Supplementary Table. 2 Summary of the P-values featured in the bar graphs of the supplementary figures.
	Sup.Fig. 8c GT				Sup.Fig. 8c PRT
	Number of families	1			Number of families	1
	Number of comparisons per family	6			Number of comparisons per family	6
	Alpha	0.05			Alpha	0.05
	Tukey's multiple comparisons test		Summary	Adjusted P Value	Tukey's multiple comparisons test		Summary	Adjusted P Value
	CD45neg vs. CD45+CD3e+		ns	0.1699	CD45neg vs. CD45+CD3e+		****	<0.0001
	CD45neg vs. CD45+CD19+		***	0.001	CD45neg vs. CD45+CD19+		ns	0.9515
	CD45neg vs. CD45+CD11b+		ns	0.9639	CD45neg vs. CD45+CD11b+		ns	0.1175
	CD45+CD3e+ vs. CD45+CD19+		*	0.016	CD45+CD3e+ vs. CD45+CD19+		****	<0.0001
	CD45+CD3e+ vs. CD45+CD11b+		ns	0.0883	CD45+CD3e+ vs. CD45+CD11b+		****	<0.0001
	CD45+CD19+ vs. CD45+CD11b+		***	0.0006	CD45+CD19+ vs. CD45+CD11b+		ns	0.2396
	Sup.Fig. 8d cell number
	Column B	Ligature	Column B	Ligature	Column B	Ligature	Column B	Ligature	Column B	Ligature
	vs.	vs.	vs.	vs.	vs.	vs.	vs.	vs.	vs.	vs.
	Column A	Control	Column A	Control	Column A	Control	Column A	Control	Column A	Control
	Unpaired t test with Welch's correction		Unpaired t test with Welch's correction		Unpaired t test with Welch's correction		Unpaired t test with Welch's correction		Unpaired t test with Welch's correction
	P value	0.3267	P value	0.0186	P value	0.0088	P value	0.0734	P value	0.1359
	P value summary	ns	P value summary	*	P value summary	**	P value summary	ns	P value summary	ns
	Sup.Fig. 8d percentage
	Column B	Ligature	Column B	Ligature	Column B	Ligature	Column B	Ligature	Column B	Ligature
	vs.	vs.	vs.	vs.	vs.	vs.	vs.	vs.	vs.	vs.
	Column A	Control	Column A	Control	Column A	Control	Column A	Control	Column A	Control
	Unpaired t test with Welch's correction		Unpaired t test with Welch's correction		Unpaired t test with Welch's correction		Unpaired t test with Welch's correction		Unpaired t test with Welch's correction
	P value	0.334	P value	0.334	P value	0.1529	P value	0.2176	P value	0.067
	P value summary	ns	P value summary	ns	P value summary	ns	P value summary	ns	P value summary	ns
	Sup.Fig. 8e cell number
	Column B	Ligature	Column B	Ligature	Column B	Ligature	Column B	Ligature	Column B	Ligature
	vs.	vs.	vs.	vs.	vs.	vs.	vs.	vs.	vs.	vs.
	Column A	Control	Column A	Control	Column A	Control	Column A	Control	Column A	Control
	Unpaired t test with Welch's correction		Unpaired t test with Welch's correction		Unpaired t test with Welch's correction		Unpaired t test with Welch's correction		Unpaired t test with Welch's correction
	P value	0.7127	P value	0.1285	P value	0.261	P value	0.1105	P value	0.0031
	P value summary	ns	P value summary	ns	P value summary	ns	P value summary	ns	P value summary	**
	Sup.Fig. 8e percentage
	Column B	Ligature	Column B	Ligature	Column B	Ligature	Column B	Ligature	Column B	Ligature
	vs.	vs.	vs.	vs.	vs.	vs.	vs.	vs.	vs.	vs.
	Column A	Control	Column A	Control	Column A	Control	Column A	Control	Column A	Control
	Unpaired t test with Welch's correction		Unpaired t test with Welch's correction		Unpaired t test with Welch's correction		Unpaired t test with Welch's correction		Unpaired t test with Welch's correction
	P value	0.5447	P value	0.5447	P value	0.8675	P value	0.5352	P value	0.0115
	P value summary	ns	P value summary	ns	P value summary	ns	P value summary	ns	P value summary	*

## Sheet: Sup Fig.9
	Supplementary Table. 2 Summary of the P-values featured in the bar graphs of the supplementary figures.
	Sup.Fig. 9a cell number
	Column B	Ligature	Column B	Ligature	Column B	Ligature	Column B	Ligature	Column B	Ligature
	vs.	vs.	vs.	vs.	vs.	vs.	vs.	vs.	vs.	vs.
	Column A	Control	Column A	Control	Column A	Control	Column A	Control	Column A	Control
	Unpaired t test with Welch's correction		Unpaired t test with Welch's correction		Unpaired t test with Welch's correction		Unpaired t test with Welch's correction		Unpaired t test with Welch's correction
	P value	0.9241	P value	0.7287	P value	0.8017	P value	0.391	P value	0.558
	P value summary	ns	P value summary	ns	P value summary	ns	P value summary	ns	P value summary	ns
	Sup.Fig. 9a percentage
	Column B	Ligature	Column B	Ligature	Column B	Ligature	Column B	Ligature	Column B	Ligature
	vs.	vs.	vs.	vs.	vs.	vs.	vs.	vs.	vs.	vs.
	Column A	Control	Column A	Control	Column A	Control	Column A	Control	Column A	Control
	Unpaired t test with Welch's correction		Unpaired t test with Welch's correction		Unpaired t test with Welch's correction		Unpaired t test with Welch's correction		Unpaired t test with Welch's correction
	P value	0.3688	P value	0.3688	P value	0.5672	P value	0.4956	P value	0.2487
	P value summary	ns	P value summary	ns	P value summary	ns	P value summary	ns	P value summary	ns
	Sup.Fig. 9b cell number
	Column B	Ligature	Column B	Ligature	Column B	Ligature	Column B	Ligature	Column B	Ligature
	vs.	vs.	vs.	vs.	vs.	vs.	vs.	vs.	vs.	vs.
	Column A	Control	Column A	Control	Column A	Control	Column A	Control	Column A	Control
	Unpaired t test with Welch's correction		Unpaired t test with Welch's correction		Unpaired t test with Welch's correction		Unpaired t test with Welch's correction		Unpaired t test with Welch's correction
	P value	0.0195	P value	0.807	P value	0.5572	P value	0.0497	P value	0.1332
	P value summary	*	P value summary	ns	P value summary	ns	P value summary	*	P value summary	ns
	Sup.Fig. 9b percentage
	Column B	Ligature	Column B	Ligature	Column B	Ligature	Column B	Ligature	Column B	Ligature
	vs.	vs.	vs.	vs.	vs.	vs.	vs.	vs.	vs.	vs.
	Column A	Control	Column A	Control	Column A	Control	Column A	Control	Column A	Control
	Unpaired t test with Welch's correction		Unpaired t test with Welch's correction		Unpaired t test with Welch's correction		Unpaired t test with Welch's correction		Unpaired t test with Welch's correction
	P value	0.1022	P value	0.1022	P value	0.0054	P value	0.8849	P value	0.0382
	P value summary	ns	P value summary	ns	P value summary	**	P value summary	ns	P value summary	*

## Sheet: Sup Fig.10
	Supplementary Table. 2 Summary of the P-values featured in the bar graphs of the supplementary figures.
	Sup.Fig. 10a cell number
	Column B	Ligature	Column B	Ligature	Column B	Ligature	Column B	Ligature	Column B	Ligature
	vs.	vs.	vs.	vs.	vs.	vs.	vs.	vs.	vs.	vs.
	Column A	Control	Column A	Control	Column A	Control	Column A	Control	Column A	Control
	Unpaired t test with Welch's correction		Unpaired t test with Welch's correction		Unpaired t test with Welch's correction		Unpaired t test with Welch's correction		Unpaired t test with Welch's correction
	P value	0.0392	P value	0.0215	P value	0.024	P value	0.2103	P value	0.0085
	P value summary	*	P value summary	*	P value summary	*	P value summary	ns	P value summary	**
	Sup.Fig. 10a percentage
	Column B	Ligature	Column B	Ligature	Column B	Ligature	Column B	Ligature	Column B	Ligature
	vs.	vs.	vs.	vs.	vs.	vs.	vs.	vs.	vs.	vs.
	Column A	Control	Column A	Control	Column A	Control	Column A	Control	Column A	Control
	Unpaired t test with Welch's correction		Unpaired t test with Welch's correction		Unpaired t test with Welch's correction		Unpaired t test with Welch's correction		Unpaired t test with Welch's correction
	P value	0.0486	P value	0.0486	P value	0.0619	P value	0.8497	P value	0.0083
	P value summary	*	P value summary	*	P value summary	ns	P value summary	ns	P value summary	**
	Sup.Fig. 10b cell number
	Column B	Ligature	Column B	Ligature	Column B	Ligature	Column B	Ligature	Column B	Ligature
	vs.	vs.	vs.	vs.	vs.	vs.	vs.	vs.	vs.	vs.
	Column A	Control	Column A	Control	Column A	Control	Column A	Control	Column A	Control
	Unpaired t test with Welch's correction		Unpaired t test with Welch's correction		Unpaired t test with Welch's correction		Unpaired t test with Welch's correction		Unpaired t test with Welch's correction
	P value	0.0213	P value	0.0739	P value	0.1024	P value	0.1471	P value	0.0569
	P value summary	*	P value summary	ns	P value summary	ns	P value summary	ns	P value summary	ns
	Sup.Fig. 10b percentage
	Column B	Ligature	Column B	Ligature	Column B	Ligature	Column B	Ligature	Column B	Ligature
	vs.	vs.	vs.	vs.	vs.	vs.	vs.	vs.	vs.	vs.
	Column A	Control	Column A	Control	Column A	Control	Column A	Control	Column A	Control
	Unpaired t test with Welch's correction		Unpaired t test with Welch's correction		Unpaired t test with Welch's correction		Unpaired t test with Welch's correction		Unpaired t test with Welch's correction
	P value	0.4272	P value	0.4272	P value	0.999	P value	0.525	P value	0.0538
	P value summary	ns	P value summary	ns	P value summary	ns	P value summary	ns	P value summary	ns

## Sheet: Sup Fig.11
	Supplementary Table. 2 Summary of the P-values featured in the bar graphs of the supplementary figures.
	Sup.Fig. 11a cell number
	Column B	Ligature	Column B	Ligature	Column B	Ligature
	vs.	vs.	vs.	vs.	vs.	vs.
	Column A	Control	Column A	Control	Column A	Control
	Unpaired t test with Welch's correction		Unpaired t test with Welch's correction		Unpaired t test with Welch's correction
	P value	<0.0001	P value	<0.0001	P value	0.0716
	P value summary	****	P value summary	****	P value summary	ns
	Sup.Fig. 11a cell numberpercentage
	Column B	Ligature	Column B	Ligature	Column B	Ligature
	vs.	vs.	vs.	vs.	vs.	vs.
	Column A	Control	Column A	Control	Column A	Control
	Unpaired t test with Welch's correction		Unpaired t test with Welch's correction		Unpaired t test with Welch's correction
	P value	<0.0001	P value	<0.0001	P value	0.0751
	P value summary	****	P value summary	****	P value summary	ns
	Sup.Fig. 11b cell number							Sup.Fig. 11c cell number
	Column B	Ligature	Column B	Ligature	Column B	Ligature		Column B	Ligature	Column B	Ligature	Column B	Ligature
	vs.	vs.	vs.	vs.	vs.	vs.		vs.	vs.	vs.	vs.	vs.	vs.
	Column A	Control	Column A	Control	Column A	Control		Column A	Control	Column A	Control	Column A	Control
	Unpaired t test with Welch's correction		Unpaired t test with Welch's correction		Unpaired t test with Welch's correction			Unpaired t test with Welch's correction		Unpaired t test with Welch's correction		Unpaired t test with Welch's correction
	P value	0.7074	P value	0.4354	P value	0.515		P value	0.427	P value	0.1887	P value	0.0901
	P value summary	ns	P value summary	ns	P value summary	ns		P value summary	ns	P value summary	ns	P value summary	ns
	Sup.Fig. 11b cell numberpercentage							Sup.Fig. 11c cell numberpercentage
	Column B	Ligature	Column B	Ligature	Column B	Ligature		Column B	Ligature	Column B	Ligature	Column B	Ligature
	vs.	vs.	vs.	vs.	vs.	vs.		vs.	vs.	vs.	vs.	vs.	vs.
	Column A	Control	Column A	Control	Column A	Control		Column A	Control	Column A	Control	Column A	Control
	Unpaired t test with Welch's correction		Unpaired t test with Welch's correction		Unpaired t test with Welch's correction			Unpaired t test with Welch's correction		Unpaired t test with Welch's correction		Unpaired t test with Welch's correction
	P value	0.2704	P value	0.1061	P value	0.2055		P value	0.8976	P value	0.524	P value	0.2596
	P value summary	ns	P value summary	ns	P value summary	ns		P value summary	ns	P value summary	ns	P value summary	ns
	Sup.Fig. 11d cell number
	Column B	Ligature	Column B	Ligature	Column B	Ligature
	vs.	vs.	vs.	vs.	vs.	vs.
	Column A	Control	Column A	Control	Column A	Control
	Unpaired t test with Welch's correction		Unpaired t test with Welch's correction		Unpaired t test with Welch's correction
	P value	0.3264	P value	0.0008	P value	0.5851
	P value summary	ns	P value summary	***	P value summary	ns
	Sup.Fig. 11d cell numberpercentage
	Column B	Ligature	Column B	Ligature	Column B	Ligature
	vs.	vs.	vs.	vs.	vs.	vs.
	Column A	Control	Column A	Control	Column A	Control
	Unpaired t test with Welch's correction		Unpaired t test with Welch's correction		Unpaired t test with Welch's correction
	P value	0.0059	P value	0.0385	P value	0.268
	P value summary	**	P value summary	*	P value summary	ns

[truncated: 13 more sheets: Sup Fig.12, Sup Fig.13, Sup Fig.14, Sup Fig.15, Sup Fig.16, Sup Fig.20, Sup Fig.21, Sup.Fig.22, Sup.Fig. 24, Sup.Fig. 25, Sup.Fig. 26, Sup.Fig. 27, Sup.Fig.28]
