# Supplementary material for: The IL-33/ST2 axis is protective against acute inflammation during the course of periodontitis
Source: Nat Commun. 2024 Mar 28;15:2707. doi: 10.1038/s41467-024-46746-2 (PMC10978877; doi:10.1038/s41467-024-46746-2)
Supplement: Supplementary file 8 — Source Data [file 41467_2024_46746_MOESM8_ESM.xlsx]

## Sheet: Fig.1
	Pannel b
		1st molar											2nd molar
		D1		D3		D5		D8		D14			D1		D3		D5		D8		D14
		Single	Triple	Single	Triple	Single	Triple	Single	Triple	Single	Triple		Single	Triple	Single	Triple	Single	Triple	Single	Triple	Single	Triple
		0.0354	0.3815	0.2417	0.4223	0.2015	0.2778	0.3631	0.7724	0.365	0.7679		0.2056	0.1601	0.342	0.2824	0.4516	0.4276	0.949	1.071	0.9034	1.2063
		0.0647	0.1021	0.1205	0.2616	0	0.3329	0.074	0.7258	0.0513	0.8698		0.1413	0.1522	0.2262	0.4572	0.3796	0.4211	0.7219	1.1849	1.241	1.3866
		0.0867	0.3161	0.0925	0.339	0.085	0.4454	0.2837	0.6069	0.1623	0.8976		0.0773	0.2262	0.2436	0.3577	0.4786	0.4259	0.8186	1.054	0.9405	1.2263
		0.0594	0.2676	0.1147	0.1757	0.0386	0.3468	0.2302	0.6293	0.2627	0.839		0.0944	0.2806	0.3202	0.4029	0.3965	0.3481	0.7023	0.8654	0.8611	1.0044
		3rd molar											Sum
		D1		D3		D5		D8		D14			D1		D3		D5		D8		D14
		Single	Triple	Single	Triple	Single	Triple	Single	Triple	Single	Triple		Single	Triple	Single	Triple	Single	Triple	Single	Triple	Single	Triple
		0.0536	0.0954	0.0306	0.1167	0.1214	0.1205	0.1758	0.3666	0.0972	0.5687		0.2946	0.637	0.6143	0.8214	0.7745	0.8259	1.4879	2.21	1.3656	2.5429
		0.0472	0.0938	0.0346	0.101	0.1054	0.1473	0.0916	0.4	0.1125	0.4033		0.2532	0.3481	0.3813	0.8198	0.3734	0.9013	0.8875	2.3107	1.4048	2.6597
		0.0124	0.134	0.0015	0.1404	0.1029	0.0704	0.0988	0.4036	0.0829	0.3784		0.1764	0.6763	0.3376	0.8371	0.6665	0.9417	1.2011	2.0645	1.1857	2.5023
		0.0513	0.1281	0.0798	0.1663	0.1341	0.1285	0.0655	0.3592	0.0209	0.536		0.2051	0.6763	0.5147	0.7449	0.5692	0.8234	0.998	1.8539	1.1447	2.3794
	Pannel d
		Il6				Tnfsf11/Tnfrsf11b
		GT	PRT	BT		GT	PRT	BT
		0.258573	0.0086559	0.0394786		1.49712	0.914873	0.479037
		1.84816	0.0166955	0.043655		0.659971	0.324124	0.607425
		0.913809	0.116123	0.108688		0.656063	0.516122	0.610532
		0.979455	0.420804	0.167894		1.18685	0.816309	0.58872
	Pannel e
		Il6 GT											Tnfsf11/Tnfrsf11b GT
		D1		D3		D5		D8		D14			D1		D3		D5		D8		D14
		Control	Ligature	Control	Ligature	Control	Ligature	Control	Ligature	Control	Ligature		Control	Ligature	Control	Ligature	Control	Ligature	Control	Ligature	Control	Ligature
		0.258573	6.88788	0.226316	3.11022	0.925708	2.9294	0.52594	1.75767	20.3959	1.75012		1.49712	18.6796	0.498289	7.38174	1.7624	4.12084	0.78001	6.13978	1.9219	1.99229
		1.84816	9.6185	0.399742	1.70692	0.839576	9.17526	0.0863849	1.42026	1.23335	1.18673		0.659971	25.6605	1.30716	5.30864	0.953048	12.3473	0.99235	4.79106	1.82163	1.88054
		0.913809	8.87679	0.253546	3.74106	1.06655	3.14524	0.345386	2.09594	0.890776	0.966037		0.656063	39.5717	0.862545	5.04967	1.53837	5.92537	0.756872	2.61745	0.857847	1.29489
		0.979455	10.5799	0.826138	2.31365	0.877864	1.05036	0.773432	1.58836	1.34172	0.840812		1.18685	40.3156	0.584018	3.99805	0.863087	4.88141	1.43668	3.83474	1.47769	4.60742
		Il6 PRT											Tnfsf11/Tnfrsf11b PRT
		D1		D3		D5		D8		D14			D1		D3		D5		D8		D14
		Control	Ligature	Control	Ligature	Control	Ligature	Control	Ligature	Control	Ligature		Control	Ligature	Control	Ligature	Control	Ligature	Control	Ligature	Control	Ligature
		0.0615774	215.331	3.74945	131.007	2.66589	254.31	1.34903	82.3532	8.73711	30.5302		1.42314	8.38526	2.8502	7.26278	1.60158	11.8435	0.597032	3.46004	0.613581	1.84094
		0.11877	250.601	2.37467	22.7209	2.76426	140.809	0.734967	66.8952	3.54576	255.684		0.504193	7.14478	1.76675	6.27465	3.15422	10.46	0.647627	3.44028	0.91813	1.46054
		0.826087	142.622	5.21561	21.6642	26.5389	367.916	1.7985	26.4084	7.95367	33.4235		0.802856	7.24813	3.00487	5.8618	1.19333	6.31356	1.21129	5.68231	0.361295	2.47387
		2.99357	51.9151	8.14522	52.1556	21.0187	145.262	7.27465	35.3716	9.53791	26.3665		1.26981	6.45375	1.48451	7.65382	1.26564	11.333	1.3058	4.83436	0.537565	2.4848
		Il6 BT											Tnfsf11/Tnfrsf11b BT
		D1		D3		D5		D8		D14			D1		D3		D5		D8		D14
		Control	Ligature	Control	Ligature	Control	Ligature	Control	Ligature	Control	Ligature		Control	Ligature	Control	Ligature	Control	Ligature	Control	Ligature	Control	Ligature
		0.438997	526.909	3.63118	56.7285	2.46119	19.9284	1.80496	20.0978	8.73379	1449.91		0.0736782	24.9294	2.52903	6.5	1.34713	5.04796	1.12691	2.8837	1.39635	2.03807
		0.485438	438.606	5.07945	25.3624	0.546183	47.868	11.7234	2.80543	0.463399	7.77102		1.00863	14.4567	1.84858	4.37406	2.12957	4.60805	1.2854	2.00371	1.54797	1.98837
		1.2086	404.808	1.39667	43.183	1.35749	15.3299	8.91321	154.026	1.73548	78.5012		1.01379	19.2121	2.26769	8.2155	1.94728	4.85367	1.73852	3.29187	1.06235	2.07119
		1.86696	409.962	3.85805	41.8714	5.89874	14.8247	5.81857	1.44384	5.07604	22.7711		0.977574	12.6412	2.98631	8.95432	1.79106	4.14095	1.68224	2.5411	1.30881	2.07604
	Red values : Outliers that were evaluated and excluded by Grubb's test (a = 0.05).

## Sheet: Fig.2
	Pannel c
		GT					PRT
		IL-6+CD45–	IL-6+CD45+CD3e+	IL-6+CD45+CD19+	IL-6+CD45+CD11b+		IL-6+CD45–	IL-6+CD45+CD3e+	IL-6+CD45+CD19+	IL-6+CD45+CD11b+
		42.1804	53.8959	53.5336	15.7889		19.4771	52.4611	44.3195	15.7889
		32.3047	63.7967	35.7145	13.9836		19.6454	113.96	31.4182	13.4743
		29.3563	30.5817	51.0644	14.6597		22.5793	64.2285	47.4124	11.4216
	Pannel f
		GT					PRT
		RANKL+CD45–	RANKL+CD45+CD3e+	RANKL+CD45+CD19+	RANKL+CD45+CD11b+		RANKL+CD45–	RANKL+CD45+CD3e+	RANKL+CD45+CD19+	RANKL+CD45+CD11b+
		10.6766	12.5022	7.94109	8.72048		11.1051	16.1661	10.2522	12.4685
		11.6866	13.0567	13.7962	10.23		11.0003	15.4726	15.1626	12.6378
		11.4525	12.4205	10.0476	10.9686		11.7252	14.0782	7.9883	11.3448
	Pannel h
		PBMC
		RANKL+CD45–	RANKL+CD45+CD3e+	RANKL+CD45+CD19+	RANKL+CD45+CD11b+
		2.7422	5.53904	2.14371	1.95931
		2.11498	6.1021	2.18262	1.99936
		2.23225	5.5374	2.58066	2.06215
	Pannel j
		PBMC
		IL-10+CD45–	IL-10+CD45+CD3e+	IL-10+CD45+CD19+	IL-10+CD45+CD11b+
		7.0988	4.32367	4.55937	6.1404
		5.70125	4.6254	4.6612	5.30542
		4.94819	4.6254	4.24386	5.43829

## Sheet: Fig.3
	Pannel c
		Il1rl1
		GT	PRT	BT
		1.00161	3.50755	3.43869
		1.03288	2.68045	3.47906
		0.795078	4.30027	4.51278
		1.17044	3.92064	4.60658
	Pannel d
		Il1rl1 GT											Il1rl1 PRT											Il1rl1 BT
		D1		D3		D5		D8		D14			D1		D3		D5		D8		D14			D1		D3		D5		D8		D14
		Control	Ligature	Control	Ligature	Control	Ligature	Control	Ligature	Control	Ligature		Control	Ligature	Control	Ligature	Control	Ligature	Control	Ligature	Control	Ligature		Control	Ligature	Control	Ligature	Control	Ligature	Control	Ligature	Control	Ligature
		1.00161	136.999	3.54875	40.7015	1.97354	23.3167	3.75003	31.758	2.15813	20.1353		0.973717	110.952	1.99665	45.4656	2.15642	41.5854	2.50035	24.8088	2.96902	10.4033		0.857684	52.1652	1.02461	17.1063	0.887479	6.03124	0.600896	5.46799	1.11809	2.09743
		1.03288	76.9758	2.34922	38.9053	2.62292	24.7213	2.09826	29.3863	4.81357	21.0908		0.74411	164.839	1.9334	44.9713	1.91961	24.2448	0.812894	19.5473	1.48669	16.5183		0.867753	58.5977	0.987811	11.5048	0.903907	3.40434	1.42078	1.55736	0.865194	2.37831
		0.795078	160.93	3.75481	98.1279	2.20802	33.1796	2.12193	38.9583	1.12067	14.7147		1.19378	152.053	4.01762	54.9214	0.999918	21.3149	1.46361	38.2449	1.14407	26.5344		1.12558	42.074	1.56483	12.1571	1.13864	2.40588	0.787379	8.88518	1.36996	1.46622
		1.17044	133.029	1.96709	70.5418	1.52471	30.4715	2.89585	58.5904	1.2854	19.4536		1.08839	78.7824	1.41166	49.316	2.02148	26.4899	2.2854	30.0661	1.17689	19.6363		1.14898	56.9739	1.34132	14.258	0.522891	4.26604	1.37192	1.25302	1.88981	1.52699
	Pannel e
		Il1rl1 variant 1
		GT	PRT	BT
		1.21001	1.72822	2.43045
		0.730919	1.48165	4.68731
		0.874104	2.80863	4.91024
		1.18496	2.60542	5.35835
	Pannel f
		Il1rl1 variant 1 GT											Il1rl1 variant 1 PRT											Il1rl1 variant 1 BT
		D1		D3		D5		D8		D14			D1		D3		D5		D8		D14			D1		D3		D5		D8		D14
		Control	Ligature	Control	Ligature	Control	Ligature	Control	Ligature	Control	Ligature		Control	Ligature	Control	Ligature	Control	Ligature	Control	Ligature	Control	Ligature		Control	Ligature	Control	Ligature	Control	Ligature	Control	Ligature	Control	Ligature
		1.21001	9.84297	1.70253	3.87093	1.29224	2.79192	1.87926	4.07326	1.16759	2.90691		0.801595	10.2918	0.998185	4.80891	0.821892	5.91777	1.9634	4.17781	0.840579	1.96472		0.559164	3.87024	0.734191	1.44486	0.614415	0.889997	0.579015	0.910907	1.04658	0.81549
		0.730919	5.11868	1.51636	3.81362	2.00194	3.57321	1.9167	2.6865	1.47372	2.85967		0.687228	13.6913	1.0477	5.18625	0.932481	2.85158	0.751384	3.54281	0.978663	2.32237		1.07839	4.38622	0.733559	0.839909	0.600596	0.515537	1.44483	0.68899	0.787207	0.704319
		0.874104	7.48262	1.477	5.92016	1.2731	3.29717	1.65454	3.49308	0.589186	1.06948		1.30271	13.4918	0.906173	6.10319	0.560269	3.10136	0.529866	3.83826	0.433677	2.31738		1.12968	3.37921	0.481664	0.989751	0.731466	0.387664	0.821944	0.859044	1.30463	0.433853
		1.18496	9.0184	1.32704	4.57857	1.38829	2.03652	2.03473	4.18078	1.5788	1.99956		1.20846	8.83184	1.21411	6.31843	0.648403	2.94002	1.23136	3.77417	0.859683	2.70641		1.23277	4.20016	1.16153	1.20503	0.304279	0.477865	1.01246	0.518264	1.01852	0.594386
	Pannel g
		Il33
		GT	PRT	BT
		1.17472	0.113216	0.0966745
		0.913065	0.136329	0.153539
		1.02434	0.0413867	0.0617595
		0.887876	0.0683603	0.0309688
	Pannel h
		Il33 GT											Il33 PRT											Il33 BT
		D1		D3		D5		D8		D14			D1		D3		D5		D8		D14			D1		D3		D5		D8		D14
		Control	Ligature	Control	Ligature	Control	Ligature	Control	Ligature	Control	Ligature		Control	Ligature	Control	Ligature	Control	Ligature	Control	Ligature	Control	Ligature		Control	Ligature	Control	Ligature	Control	Ligature	Control	Ligature	Control	Ligature
		1.17472	5.87781	1.02897	3.58284	0.613535	1.96938	1.35646	1.48711	0.672631	0.745357		1.26044	1.59495	2.73427	10.0711	0.942912	3.36405	1.1124	10.0563	0.973216	1.90985		1.12759	3.13726	1.12403	4.0683	1.0775	3.24157	4.17363	1.19126	0.969318	2.26958
		0.913065	2.63334	1.2552	3.92387	0.665302	2.68291	1.21458	1.83855	1.20957	0.615218		1.51775	4.80954	0.508922	2.1484	0.381036	3.96922	0.675819	7.07476	1.84971	11.373		1.79085	3.04436	0.305954	2.17611	0.530359	2.9198	1.57899	2.59523	0.896382	2.46751
		1.02434	4.24956	1.15375	8.60601	1.11831	2.80983	0.801636	2.1199	1.85047	1.45761		0.460759	8.51338	0.431235	3.40388	0.566348	10.4758	1.15831	2.83084	0.867642	17.4707		0.720349	5.67635	2.56199	1.57308	1.21405	3.65977	0.874266	3.41729	1.83003	1.79124
		0.887876	4.42101	1.11932	8.2337	0.599201	2.59657	1.29502	1.78909	1.43224	0.89675		0.761056	1.6147	0.894726	3.78352	1.0579	7.35717	1.30195	21.1687	1.22313	3.31393		0.361213	4.3159	1.36337	2.77489	0.81236	3.46823	1.39865	3.81476	1.42882	2.21864
	Red values : Outliers that were evaluated and excluded by Grubb's test (a = 0.05).

## Sheet: Fig.4
	Pannel c
		GT
		CD45– EpCAM+	CD45– EpCAM– CD31+	CD45– EpCAM– CD31– Sca-1+	CD45– EpCAM– CD31– Sca-1– Thy-1.2+	CD45– EpCAM– CD31– Sca-1– Thy-1.2–
		0.230326	0.0200715	0.0252385	0.540739	0.155008
		0.261598	0.0201603	0.0779694	0.516153	0.083556
		0.293544	0.0157819	0.0421808	0.501004	0.111334
		PRT
		CD45– EpCAM+	CD45– EpCAM– CD31+	CD45– EpCAM– CD31– Sca-1+	CD45– EpCAM– CD31– Sca-1– Thy-1.2+	CD45– EpCAM– CD31– Sca-1– Thy-1.2–
		0.066066	0.000833153	0.000216003	0.0559756	0.867498
		0.0578376	0.00119311	0.000312482	0.0969547	0.830833
		0.0642652	0.00225133	0.000255833	0.124591	0.793133
	Pannel d
		GT
		CD45– EpCAM+	CD45– EpCAM– CD31+	CD45– EpCAM– CD31– Sca-1+	CD45– EpCAM– CD31– Sca-1– Thy-1.2+	CD45– EpCAM– CD31– Sca-1– Thy-1.2–
		0.427945	0.0322071	0.0403314	0.368786	0.100393
		0.508263	0.0362691	0.0428916	0.2943	0.0901776
		0.461914	0.0384775	0.0346528	0.321552	0.116124
		PRT
		CD45– EpCAM+	CD45– EpCAM– CD31+	CD45– EpCAM– CD31– Sca-1+	CD45– EpCAM– CD31– Sca-1– Thy-1.2+	CD45– EpCAM– CD31– Sca-1– Thy-1.2–
		0.181719	0.0239029	0.00339737	0.0757128	0.674499
		0.195045	0.0202069	0.00553284	0.0803945	0.655328
		0.194103	0.0153824	0.00383378	0.0738357	0.682743
	Pannel e
		GT
		CD45–	CD45– EpCAM+	CD45– EpCAM– CD31+	CD45– EpCAM– CD31– Sca-1+	CD45– EpCAM– CD31– Sca-1– Thy-1.2+	CD45– EpCAM– CD31– Sca-1– Thy-1.2–
		45.1493	43.7625	28.2037	52.4611	50.5038	36.6913
		46.0335	48.5861	34.999	67.5617	44.5819	35.2359
		34.0402	33.7698	24.3138	39.6511	35.9342	27.1459
		PRT
		CD45–	CD45– EpCAM+	CD45– EpCAM– CD31+	CD45– EpCAM– CD31– Sca-1+	CD45– EpCAM– CD31– Sca-1– Thy-1.2+	CD45– EpCAM– CD31– Sca-1– Thy-1.2–
		47.2181	47.216	54.628	49.0388	59.8258	46.174
		47.6604	47.2527	57.2694	108.703	57.9495	46.49
		45.999	46.0017	49.2846	81.0027	56.4821	45.097
	Pannel f
		GT
		CD45–	CD45– EpCAM+	CD45– EpCAM– CD31+	CD45– EpCAM– CD31– Sca-1+	CD45– EpCAM– CD31– Sca-1– Thy-1.2+	CD45– EpCAM– CD31– Sca-1– Thy-1.2–
		11.0458	11.1628	10.8609	11.84	10.8031	10.7575
		10.6544	10.654	10.9879	11.0855	10.608	10.4594
		11.0798	11.216	11.1245	11.613	10.8961	10.7879
		PRT
		CD45–	CD45– EpCAM+	CD45– EpCAM– CD31+	CD45– EpCAM– CD31– Sca-1+	CD45– EpCAM– CD31– Sca-1– Thy-1.2+	CD45– EpCAM– CD31– Sca-1– Thy-1.2–
		10.1753	11.9874	10.5246	9.39219	10.3977	9.84167
		10.3175	12.0409	10.9603	9.71438	10.2145	9.98112
		9.83887	11.1807	10.253	9.54119	9.89034	9.58632

## Sheet: Fig.5
	Pannel b
		D5			D8			D14
		WT	Il1rl1–/–	Il33D/D	WT	Il1rl1–/–	Il33D/D	WT	Il1rl1–/–	Il33D/D
		0.8259	1.1423	1.3848	2.21	2.5092	3.3544	2.5429	2.6812	2.6736
		0.9013	1.1552	1.363	2.3107	3.0084	2.8478	2.6597	3.0531	2.4299
		0.9417	1.0569	1.1126	2.0645	3.2531	3.309	2.5023	2.8984	2.5336
		0.8234	1.2018	1.015	1.8539	2.9747	3.7955	2.3794	2.7113	2.0343
	Pannel d
		Osteoclast number per bone surface
		Control			D5			D8
		WT	Il1rl1–/–	Il33D/D	WT	Il1rl1–/–	Il33D/D	WT	Il1rl1–/–	Il33D/D
		1.11763	1.25	1.84886	13.5178	9.96483	7.9693	9.2711	7.66551	10.582
		0.766871	1.76991	1.08873	9.2711	9.13962	13.3378	9.08848	8.74271	7.13213
		1.43232	1.46843	2.05822	9.08848	10.582	10.7116	9.24054	8.77193	7.431
		0.550206	1.60154	2.76583	9.24054	8.90937	9.93125	8.84711	7.55287	8.60215
		Eroded surface per bone surface
		Control			D5			D8
		WT	Il1rl1–/–	Il33D/D	WT	Il1rl1–/–	Il33D/D	WT	Il1rl1–/–	Il33D/D
		0.243	0.197	0.207	0.365	0.618	0.625	0.512	0.643	0.78
		0.27	0.261	0.215	0.395	0.683	0.543	0.57	0.795	0.715
		0.213	0.254	0.246	0.379	0.738	0.634	0.565	0.857	0.609
		0.306	0.204	0.29	0.506	0.488	0.749	0.454	0.681	0.762
	Pannel e
		GT							PRT
		D5			D8				D5			D8
		WT	Il1rl1–/–	Il33D/D	WT	Il1rl1–/–	Il33D/D		WT	Il1rl1–/–	Il33D/D	WT	Il1rl1–/–	Il33D/D
		3.22135	4.54184	4.2731	4.7996	3.3332	2.74267		6.56625	5.74949	3.608	1.91831	2.86183	1.93188
		9.65213	3.42189	4.67199	3.74528	8.08913	2.13002		5.79921	3.76763	2.92951	1.90736	5.63402	1.12541
		4.63199	3.30791	6.73538	2.04612	1.86373	2.23199		3.50036	10.9823	3.31899	3.15038	2.388	1.22346
		3.8159	3.57421	4.54003	2.9977	3.23432	7.30755		6.28325	5.7362	2.33081	2.68026	2.8722	2.21386
	Pannel f
		GT							PRT
		D5			D8				D5			D8
		WT	Il1rl1–/–	Il33D/D	WT	Il1rl1–/–	Il33D/D		WT	Il1rl1–/–	Il33D/D	WT	Il1rl1–/–	Il33D/D
		3.15864	31.1269	60.111	1.89522	28.4287	8.46832		19.1976	86.3577	41.7677	6.21676	58.2989	19.4796
		9.89326	32.0441	89.8687	1.5314	65.2247	3.67111		10.6295	104.751	64.8242	5.04986	530.526	5.99895
		3.39137	54.5785	35.1464	2.25996	7.09899	1.74633		27.7737	294.88	53.7598	1.99355	31.8755	13.3097
		1.13256	52.5475	39.0172	1.71265	5.76091	24.2554		10.9657	72.9866	44.9536	2.67017	64.5423	35.552
	Red values : Outliers that were evaluated and excluded by Grubb's test (a = 0.05).

## Sheet: Fig.6
	Pannel b
		Cell Number
		GT			PRT
		Control	Ligature		Control	Ligature
		20.18	92.02		60.68	48.69
		35.34	78.02		63.36	55.46
		37.18	100.97		63.83	61.57
		Percentage
		GT			PRT
		Control	Ligature		Control	Ligature
		0.925	0.939		0.946	0.925
		0.9	0.921		0.947	0.928
		0.926	0.947		0.937	0.922
	Pannel e
		GT			PRT
		WT	Il1rl1–/–	Il33D/D	WT	Il1rl1–/–	Il33D/D
		0.894017	1.49198	1.03241	0.949431	2.02342	1.59039
		0.605923	1.92638	1.72143	1.139	2.64803	2.15271
		0.656667	1.80769	1.24607	0.962834	1.81073	1.88193
	Pannel g
		M0 (M-CSF)				M1 (LPS+IFN-g)				M2a (IL-4)				M2c (IL-10)
		Control		rmIL-33		Control		rmIL-33		Control		rmIL-33		Control		rmIL-33
		WT	Il1rl1–/–	WT	Il1rl1–/–	WT	Il1rl1–/–	WT	Il1rl1–/–	WT	Il1rl1–/–	WT	Il1rl1–/–	WT	Il1rl1–/–	WT	Il1rl1–/–
		1.16754	0.727162	36.2338	0.471739	35.2755	19.0153	60.267	24.418	2547.61	2795.37	90187.6	3065.76	4.53882	3.04079	112.048	4.41149
		1.06431	0.42178	26.2182	0.533772	29.5803	13.3299	43.1439	20.1459	2961.4	3057.01	94024.2	3275.66	4.68996	2.95423	228.364	3.47968
		0.768157	0.49976	29.722	0.422121	44.1653	15.8005	64.1102	18.1287	2762.64	2538.43	73910.7	3346.03	4.53347	2.63929	299.385	3.76661

## Sheet: Supplementary Fig.1
	Pannel c
		Osteoclast number
		Contol		D1		D3		D5		D8		D14
		Single	Triple	Single	Triple	Single	Triple	Single	Triple	Single	Triple	Single	Triple
		7	4	9	18	20	21	35	37	38	35	16	19
		4	7	11	15	27	17	28	26	26	37	13	14
		9	3	7	15	23	14	40	30	23	30	13	18
		8	6	11	15	28	20	34	28	33	38	15	14
		Bone surface length (µm)
		Contol		D1		D3		D5		D8		D14
		Single	Triple	Single	Triple	Single	Triple	Single	Triple	Single	Triple	Single	Triple
		3881	3579	3892	3661	4300	3526	3302	2737	2968	2997	3263	2998
		4118	4189	3673	3429	4315	3562	3508	2804	2876	2776	3272	2929
		3972	3635	3619	3766	4454	3536	3428	3301	2887	2717	3123	2388
		3560	3855	3526	3590	4621	4007	3707	3030	3007	2928	2974	2580
		Osteoclast number per bone surface (mm–1)
		Contol		D1		D3		D5		D8		D14
		Single	Triple	Single	Triple	Single	Triple	Single	Triple	Single	Triple	Single	Triple
		1.80366	1.11763	2.31244	4.91669	4.65116	5.95576	10.5996	13.5185	12.8032	11.6783	4.90346	6.33756
		0.971345	1.67104	2.99483	4.37445	6.25724	4.7726	7.98176	9.27247	9.04033	13.3285	3.97311	4.77979
		2.26586	0.825309	1.93424	3.98301	5.1639	3.95928	11.6686	9.08816	7.96675	11.0416	4.16266	7.53769
		2.24719	1.55642	3.11968	4.17827	6.05929	4.99127	9.17184	9.24092	10.9744	12.9781	5.04371	5.42636

## Sheet: Supplementary Fig.2
	Pannel b
		Control	Day1	Day3	Day5	Day8	Day14
		2.66667	4.75737	17.0132	20.2381	18.7919	8.89193
		3.17316	7.53623	16.7421	25.5941	23.0179	9.38567
		2.20653	10.5112	15.4308	28.0187	26.8336	13.5566

## Sheet: Supplementary Fig.3
	Pannel b
		GT				PRT				BT
		Control		Ligature		Control		Ligature		Control		Ligature
		Single	Triple	Single	Triple	Single	Triple	Single	Triple	Single	Triple	Single	Triple
		0.62864	2.08335	1.36125	4.0424	0.121695	0.40432	0.26866	0.66836	0.40854	3.1872	0.573105	2.22755
		0.8184	1.63115	1.4565	3.668	0.0952	0.45189	0.62706	0.9723	0.6162	1.73745	0.7788	2.6468
		0.9288	2.24655	1.521	3.0768	0.12402	0.3417	0.34665	1.029	0.76505	1.7916	0.6644	3.059
		0.8	1.6864	1.0856	2.58995	0.095115	0.3744	0.27426	1.2352	0.34555	1.4868	0.7865	2.5977
	Pannel c
		Krt5				Dsc2
		GT	PRT	BT		GT	PRT	BT
		0.388395	0.411453	0.0587121		0.565967	0.146573	0.0275135
		0.950259	0.457009	0.00102786		0.950064	0.194142	0.00064728
		1.0828	1.30722	0.0102885		1.07705	0.507422	0.0117449
		1.57855	0.688077	0.0445156		1.40691	0.241518	0.0205233
		Postn				Aspn
		GT	PRT	BT		GT	PRT	BT
		0.468181	1.09305	0.574026		0.414331	6.01122	1.07652
		1.20313	1.09935	0.965946		1.13014	6.53484	3.60093
		0.881293	2.19607	0.714818		0.766723	13.2725	1.63777
		1.44739	0.834698	0.485461		1.68881	5.7316	1.34008
		Sp7				Bglap
		GT	PRT	BT		GT	PRT	BT
		1.60377	35.1448	27.4488		0.732177	3.50435	22.1138
		1.22825	33.1242	59.8675		1.18805	2.6132	39.4284
		0.315935	15.2398	16.0939		1.32287	5.11561	10.2694
		0.852043	26.8797	13.5508		0.756907	2.96103	11.992
	Red values : Outliers that were evaluated and excluded by Grubb's test (a = 0.05).

## Sheet: Supplementary Fig.4
	Pannel a
		Il1b				Tnf				Il17a
		GT	PRT	BT		GT	PRT	BT		GT	PRT	BT
		1.30912	0.19019	0.641205		1.45582	1.1457	0.752095		0.660058	1.8966	0.576999
		0.675927	0.0960249	0.238041		1.07834	0.623028	0.470336		2.44132	0.484754	0.506678
		0.809013	0.123706	0.463132		0.785243	0.580639	0.57672		0.171974	0.543461	0.235672
		1.20594	0.304722	0.494391		0.680593	0.525739	0.47417		0.726649	0.34341	0.18571
	Pannel b									Pannel c
		Tnfsf11				Tnfrsf11b					Il10
		GT	PRT	BT		GT	PRT	BT			GT	PRT	BT
		1.16003	15.5607	16.8993		0.717906	4.66147	5.06123			0.979892	0.813504	1.61927
		1.04128	8.94783	20.9458		1.46183	7.56593	4.94721			0.74472	5.3903	1.2956
		0.65883	13.6331	22.223		0.930426	7.23931	5.22217			0.721799	5.96658	2.68025
		1.13986	14.7275	17.5133		0.889837	4.94458	4.26791			1.55359	6.60379	3.45656
	Pannel d
		Il1b GT											Tnf GT											Il17a GT
		D1		D3		D5		D8		D14			D1		D3		D5		D8		D14			D1		D3		D5		D8		D14
		Control	Ligature	Control	Ligature	Control	Ligature	Control	Ligature	Control	Ligature		Control	Ligature	Control	Ligature	Control	Ligature	Control	Ligature	Control	Ligature		Control	Ligature	Control	Ligature	Control	Ligature	Control	Ligature	Control	Ligature
		1.30912	8.30009	0.477735	2.54747	0.426651	2.7254	0.344892	1.76168	0.574271	2.60684		1.45582	3.82036	2.29129	1.85915	0.955217	1.89854	0.804736	1.2717	0.284423	1.21703		0.660058	33.1806	5.36811	22.0939	5.01608	36.1159	1.44692	10.0438	1.06216	12.343
		0.675927	5.96743	0.233057	2.08434	1.14475	3.19328	0.28843	1.82249	0.729354	1.59306		1.07834	1.29215	1.09557	1.55928	1.53374	0.94314	0.272054	0.857506	0.449908	0.491117		2.44132	26.4451	4.09	18.6302	5.98217	17.5784	0.600949	16.3578	1.29141	14.5807
		0.809013	9.02805	1.17439	4.5865	0.738213	2.6878	0.421488	2.05284	0.532707	1.51648		0.785243	1.93499	0.947397	2.34148	0.639127	1.04021	0.635768	1.24965	0.351484	0.429017		0.171974	11.4766	4.98001	33.5409	5.07261	18.6688	2.97185	26.6851	1.34956	6.29042
		1.20594	11.217	0.428384	2.43335	0.541025	1.89547	0.709337	3.09554	0.71418	0.664287		0.680593	1.95587	0.902078	1.68183	0.566061	0.68995	0.826772	1.32647	0.682942	0.294767		0.726649	7.24191	5.15533	21.8392	5.0707	10.2612	0.845495	19.1651	0.883717	2.74596
		Il1b PRT											Tnf PRT											Il17a PRT
		D1		D3		D5		D8		D14			D1		D3		D5		D8		D14			D1		D3		D5		D8		D14
		Control	Ligature	Control	Ligature	Control	Ligature	Control	Ligature	Control	Ligature		Control	Ligature	Control	Ligature	Control	Ligature	Control	Ligature	Control	Ligature		Control	Ligature	Control	Ligature	Control	Ligature	Control	Ligature	Control	Ligature
		1.06453	21.9346	7.264	61.1803	1.74353	15.3614	2.37826	15.4891	5.57466	6.84371		1.98744	2.72624	7.11795	5.89576	1.89387	1.74098	3.50088	4.0809	2.24894	0.960366		4.14821	31.351	61.299	62.8677	10.7517	12.2785	3.66476	26.5454	7.77696	31.0179
		0.537471	27.3355	3.66516	18.6264	2.11738	13.9199	0.797687	6.20286	5.40034	29.1554		1.08077	3.98885	4.81491	1.87643	1.14076	1.98379	1.12167	1.17522	2.02927	2.55257		1.06025	15.2233	26.0489	3.85958	11.1311	15.378	3.01829	42.0583	7.85053	119.171
		0.692409	26.0676	4.77493	10.4684	1.00983	14.6836	3.2567	9.84177	2.64821	67.9645		1.00723	2.58903	1.93748	1.86396	1.60956	1.4913	2.50085	1.90572	1.87772	4.49056		1.18865	19.3064	5.64675	13.7053	8.67055	11.9002	7.79851	18.7603	4.32707	112.217
		1.70559	18.5687	2.10546	11.5417	1.35749	9.52864	5.42803	32.5782	5.53827	12.5401		0.911999	1.76816	2.06765	0.987645	0.575786	1.32224	2.99227	4.73416	2.86526	2.46841		0.751103	6.10407	4.98007	7.127	4.02246	13.1582	4.24217	43.1612	8.94388	24.1941
		Il1b BT											Tnf BT											Il17a BT
		D1		D3		D5		D8		D14			D1		D3		D5		D8		D14			D1		D3		D5		D8		D14
		Control	Ligature	Control	Ligature	Control	Ligature	Control	Ligature	Control	Ligature		Control	Ligature	Control	Ligature	Control	Ligature	Control	Ligature	Control	Ligature		Control	Ligature	Control	Ligature	Control	Ligature	Control	Ligature	Control	Ligature
		1.39638	13.6911	0.465939	3.78894	0.529567	1.3626	0.258105	1.647	1.43201	1.87662		1.32334	3.57082	0.618789	0.941318	1.54819	0.723854	0.796308	1.18834	1.19191	1.03682		1.53349	109.191	1.13948	22.8064	9.19144	2.52754	3.2095	2.54199	1.87132	29.3807
		0.51839	11.655	0.746601	1.82764	0.645545	3.55298	0.777891	0.597554	0.860127	2.00131		0.827575	3.23318	1.52749	1.00746	1.37429	0.726214	1.32456	0.676017	0.713792	0.827323		1.3466	30.2234	5.58417	2.10931	1.33842	6.69721	0.587182	5.9694	0.629414	22.6595
		1.00858	12.5732	2.19192	2.97028	0.804625	1.22155	0.989718	4.66834	1.45407	1.39057		1.01476	2.56835	1.52008	1.12377	1.39803	0.474963	1.75713	2.01878	1.52008	0.959149		0.626346	43.6074	2.49686	8.75998	9.66691	3.29395	0.988576	10.675	0.824672	11.4286
		1.07665	19.9874	1.50466	3.47775	0.649497	1.70512	2.21825	1.78994	1.03845	1.36071		0.834321	3.4475	1.63311	1.68876	0.507737	0.872209	2.71381	1.04228	1.25055	1.20495		0.493563	16.0301	1.28069	6.1192	3.57189	1.88625	1.84761	4.29418	0.465414	7.55144
	Pannel e																							Pannel f
		Tnfsf11 GT											Tnfrsf11b GT												Il10 GT
		D1		D3		D5		D8		D14			D1		D3		D5		D8		D14				D1		D3		D5		D8		D14
		Control	Ligature	Control	Ligature	Control	Ligature	Control	Ligature	Control	Ligature		Control	Ligature	Control	Ligature	Control	Ligature	Control	Ligature	Control	Ligature			Control	Ligature	Control	Ligature	Control	Ligature	Control	Ligature	Control	Ligature
		1.16003	15.2073	1.00232	32.6514	2.13374	22.1373	1.58921	29.5061	2.07179	19.0609		0.717906	0.75429	1.86372	4.09824	1.12174	4.97728	1.88771	4.45259	0.99878	8.86431			0.979892	2.55479	3.92544	10.7774	0.347813	2.93286	1.61352	3.00942	0.852829	1.99446
		1.04128	20.1164	1.52156	23.4989	1.87818	27.6774	1.37984	23.9363	2.43648	6.34497		1.46183	0.726341	1.07848	4.10127	1.8259	2.07687	1.2883	4.62892	1.23925	3.12608			0.74472	1.59843	2.01183	5.19748	3.41678	6.306	0.480433	2.5737	0.652831	2.74873
		0.65883	19.803	2.12789	32.1495	1.9527	21.8664	1.9297	18.8428	1.27947	4.99561		0.930426	0.463661	2.28571	5.89883	1.17606	3.41914	2.36222	6.66995	1.38189	3.57447			0.721799	2.15522	5.94046	4.9269	0.970181	2.17387	0.65506	4.41256	0.956007	1.71592
		1.13986	21.6671	0.680948	17.8778	1.42875	16.2846	3.93833	31.7518	2.29584	5.53223		0.889837	0.497945	1.08029	4.14305	1.53375	3.0909	2.53984	7.67161	1.4395	1.11249			1.55359	2.5801	2.91443	4.10547	0.371614	5.33778	1.38811	6.1435	3.4732	1.07222
		Tnfsf11 PRT											Tnfrsf11b PRT												Il10 PRT
		D1		D3		D5		D8		D14			D1		D3		D5		D8		D14				D1		D3		D5		D8		D14
		Control	Ligature	Control	Ligature	Control	Ligature	Control	Ligature	Control	Ligature		Control	Ligature	Control	Ligature	Control	Ligature	Control	Ligature	Control	Ligature			Control	Ligature	Control	Ligature	Control	Ligature	Control	Ligature	Control	Ligature
		1.1773	10.2879	6.6977	16.4391	3.11186	24.1077	1.55142	10.1256	1.02684	4.2238		0.763822	1.13282	2.16972	2.08991	1.79401	1.87944	2.3993	2.70203	1.5452	2.11844			0.173324	1.09532	8.38327	7.5193	2.60287	6.73154	1.98136	4.28015	2.39414	2.47505
		0.676981	10.2694	4.42809	9.11767	4.61794	10.4063	1.76522	6.99198	1.82467	4.28491		1.23974	1.32711	2.31416	1.34167	1.35179	0.918577	2.51667	1.87654	1.83498	2.70882			1.14845	1.6873	3.89003	3.0446	4.95833	4.54634	1.98831	4.52247	3.54255	4.47925
		1.03146	10.2503	7.25242	9.51816	2.18053	7.91155	3.49667	8.07185	0.688368	7.36093		1.18622	1.30576	2.22848	1.49925	1.68714	1.15702	2.66538	1.3116	1.75918	2.74732			1.27123	2.10225	2.97947	4.06058	1.88764	7.19879	2.92	4.05697	1.32473	9.3347
		1.11426	7.192184058*	2.45499	10.2228	1.47036	13.1025	3.98929	12.2797	1.05274	4.48645		0.810212	1.02896	1.52693	1.23323	1.07267	1.06748	2.82078	2.34531	1.80819	1.66711			1.40699	1.60251	1.96326	2.68053	1.94727	10.4265	2.55335	7.23949	4.17786	5.1356
		Tnfsf11 BT											Tnfrsf11b BT												Il10 BT
		D1		D3		D5		D8		D14			D1		D3		D5		D8		D14				D1		D3		D5		D8		D14
		Control	Ligature	Control	Ligature	Control	Ligature	Control	Ligature	Control	Ligature		Control	Ligature	Control	Ligature	Control	Ligature	Control	Ligature	Control	Ligature			Control	Ligature	Control	Ligature	Control	Ligature	Control	Ligature	Control	Ligature
		0.871307	15.7217	3.19117	4.7381	1.38106	2.33015	0.616721	3.48142	1.77782	2.3784		1.03828	0.597778	1.19605	0.690945	0.971756	0.437543	0.518745	1.14435	1.20683	1.10616			0.715567	4.68846	1.58322	3.03343	0.804872	2.07442	6.61929	6.29919	10.1146	8.15201
		1.07994	13.7297	0.89391	5.38983	1.5138	2.69283	2.19079	1.76364	1.36505	2.16894		1.01489	0.900211	0.458363	1.168	0.673798	0.553918	1.61553	0.834314	0.835871	1.03396			0.572535	5.80257	1.89646	4.05152	0.984095	2.36044	10.8792	6.17428	7.64968	7.87176
		1.14579	12.9905	2.69681	4.74069	1.86143	1.43744	2.64582	3.02138	1.41601	1.69059		1.0713	0.640921	1.12725	0.546966	0.906091	0.280719	1.44256	0.869993	1.26343	0.773696			1.18442	6.97972	2.10325	3.27257	1.52524	1.66673	7.62805	7.20198	9.97423	5.88798
		0.902962	9.62357	2.93383	4.53657	1.03121	2.43756	2.61328	2.04029	1.71331	2.05659		0.875535	0.721607	0.93122	0.480228	0.545747	0.557967	1.47248	0.761068	1.24083	0.938998			1.52748	7.46598	2.26123	3.12524	0.937065	2.4537	9.98687	5.51009	12.6748	9.31549
	Red values : Outliers that were evaluated and excluded by Grubb's test (a = 0.05).

[truncated: 19 more sheets: Supplementary Fig.6, Supplementary Fig.7, Supplementary Fig.8, Supplementary Fig.9, Supplementary Fig.10, Supplementary Fig.11, Supplementary Fig.12, Supplementary Fig.13, Supplementary Fig.14, Supplementary Fig.15, Supplementary Fig.16, Supplementary Fig.20, Supplementary Fig.21, Supplementary Fig.22, Supplementary Fig.24, Supplementary Fig.25, Supplementary Fig.26, Supplementary Fig.27, Supplementary Fig.28]
